# Supplementary material for: Genome-wide analysis of the NF-Y gene family in peach (Prunus persica L.)
Source: BMC Genomics. 2019 Jul 26;20:612. doi: 10.1186/s12864-019-5968-7 (PMC6660701; doi:10.1186/s12864-019-5968-7)
Supplement: Supplementary file 3 — Arabidopsis protein sequence. (XLSX 11 kb) [file 12864_2019_5968_MOESM3_ESM.xlsx]

## Sheet: Sheet1
Primer name	5' to 3'
QPYA1FW	GATGCCAGCTAAATCTAAAGAT
QPYA1RV	ACCAAAGATGATGCTGGAG
QPYA2FW	ATGCTAGCATTGTCGCAGT
QPYA2RV	CTGTTGGACATGTGTATCAGTAG
QPYA3FW	ATGACTTCTTCTGTGCATGATC
QPYA3RV	CTGCATGTCCTGTTCCAAC
QPYA4FW	ATGCAGTCAAAGTCTGAAACTG
QPYA4RV	GAAGATGAGTTGGATGCATT
QPYA5FW	ATGGCTATGCAGACTGTCTATT
QPYA5RV	GGCCACAGGATTCTCCAT
QPYA6FW	ATGGCGAATGTGATTGAAT
QPYA6RV	TAGTAGTATAGAGAGGCATTGACTG
QPYB1FW	ATAATAATAATAATATTGGGGCAA
QPYB1RV	CTCTTGCATGGTTTCCTTG
QPYB2FW	GAGGCACCGACGAGCC
QPYB2RV	TTCATGATGCGACTGATGTT
QPYB3FW	GAGGCACCGACGAGCC
QPYB3RV	TTCATGATGCGACTGATGTT
QPYB4FW	AGGGGGGAAAGAGTACTAGC
QPYB4RV	AGCGGTCTTGCTCTCTCAC
QPYB5FW	TCAGAAGAAGAGAGGGTACCG
QPYB5RV	TTCAACTTCATTTCATAATTGC
QPYB6FW	CACACGAAATCAAACAGCG
QPYB6RV	ATGAAGCTTATGAACTCCGACA
QPYB7FW	GGCCTCCTAGCAGCAGG
QPYB7RV	ATGTATTGGTCCTGCTCGC
QPYB8FW	GAAAACCCATGTGGTGTAAAG
QPYB8RV	CTTTGCATCTTTTGAGATTTTTC
QPYB9FW	CTTCACTTGCATTTCCCTTT
QPYB9RV	TTAGCAATGGGGAGGAAC
QPYB10FW	TTATATCGACCCCCTTAAGGT
QPYB10RV	CTCCTTGGGAGAAAGAACC
QPYB11FW	TGCTGCCAATTGCAAAC
QPYB11RV	CGATTCTCCTTGTGACACTT
QPYB12FW	ATGGATAATAACATAGGCAATAAT
QPYB12RV	GAAGAATTTGCTTCATGATCC
QPYC1FW	GCTTGCACAACACCAACTAG
QPYC1RV	CGCCTCAATTTCTTGATACTG
QNFYC2FW	ATGAGGAAGAAGCTCGATACC
QNFYC2RV	GCTTTAGATGCACTGCATTC
QNFYC3FW	ATGAAAATCAGGTGACAGAACTA
QNFYC3RV	AAGAGCCCGTCGACATGA
QNFYC4FW	ATGAATCACTCAGAACAAACACT
QNFYC4RV	GCAGGGGGCTGTGTTG
QNFYC5FW	AACCGGGAAGGTACTCAGG
QNFYC5RV	AGTTCCTCTATGAACAGCTCAC
QNFYC6FW	ATTTCATCATCTCCTCCAGC
QNFYC6RV	CCACCAAGAAATCGAATATATC
QNFYC7FW	GCATAACCAACCCCAATCT
QNFYC7RV	GTTGGTGTTGTGCAAGCTG
